# Supplementary material for: Retracing Storage Polysaccharide Evolution in Stramenopila
Source: Front Plant Sci. 2021 Mar 3;12:629045. doi: 10.3389/fpls.2021.629045 (PMC7965971; doi:10.3389/fpls.2021.629045)
Supplement: Supplementary Table 1 — Table of CAZy families and subfamilies found in 17 Stramenopila genomes, with the accession number for each of the annotated sequences. [file Table_1.XLSX]

## Sheet: Sheet1
	Blastocystis sp. subtype 4	Halocafeteria seosinensis	Aplanochytrium kerguelense	Aurantiochytrium limacinum	Schizochytrium aggregatum	Albugo candida	Saprolegnia parasitica	Pythium ultimum	Phytophthora infestans	Ectocarpus siliculosus	Ochromonadaceae sp. CCMP2298	Nannochloropsis gaditana	Aureococcus anophagefferens	Phaeodactylum tricornutum	Pseudo-nitzschia multiseries	Fragilariopsis cylindrus	Thalassiosira pseudonana												WRON G
ALPHA GLUCAN METABOLISM
GT3	0	0	0	0	0	0	0	0	0	0	0	0	0	0	0	0	0
GT5	OAO18236 (ATCC 50177)	gb|GECG01003819.1|,	0	0	0	0	0	0	0	0	0	0	0	0	0	0	0
GH13_8	1529846|XP_014529406.1,	gb|GECG01013281.1|,gb|GECG01013279.1|,	0	0	0	0	0	0	0	0	0	0	0	0	0	0	0
GT35	1529846|XP_014528504.1,1529846|XP_014525136.1,	gb|GECG01001048.1|,	0	0	0	0	0	0	0	0	0	0	0	0	0	0	0
GH13_25-GH133	1529846|XP_014526889.1,	gb|GECG01010107.1|,gb|GECG01010115.1|,gb|GECG01010111.1|,	0	0	0	0	0	0	0	0	0	0	0	0	0	0	0
BETA GLUCAN METABOLISM
GT48	0	0	0	0	0	65357|CCI47085.1,65357|CCI46822.1,65357|CCI45941.1,65357|CCI43915.1,65357|CCI41044.1,65357|CCI39470.1,65357|CCI39288.1,65357|CCI10635.1,	695850|XP_012210262.1,695850|XP_012209842.1,695850|XP_012209383.1,695850|XP_012203581.1,695850|XP_012201242.1,695850|XP_012201201.1,695850|XP_012200942.1,695850|XP_012196319.1,695850|XP_012196318.1,	65071|PYU1_T000548,65071|PYU1_T000567,65071|PYU1_T000747,65071|PYU1_T002377,65071|PYU1_T002378,65071|PYU1_T008944,65071|PYU1_T013084,	4787|XP_002998788.1,4787|XP_002998554.1,4787|XP_002998492.1,4787|XP_002906541.1,4787|XP_002906540.1,4787|XP_002906408.1,4787|XP_002898605.1,	2880|ES0033G00630,2880|ES1232G00010,2880|ES0338G00020,2880|ES0193G00230,2880|ES0211G00160,	jgi|Ochro2298_1|170172|CE170171_2280,jgi|Ochro2298_1|404141|gm1.15256_g,	jgi|Nangad1|4438|rna976,	44056|AA0005G00700,44056|AA0010G01540,	2850|PTI_01G08490,	37319|286438,	186039|FC006G05790,	35128|TP15G03070,
GH16_2	0	0	0	0	0	65357|CCI47647.1,65357|CCI47008.1,65357|CCI44651.1,65357|CCI44158.1,65357|CCI40478.1,65357|CCI39225.1,	695850|XP_012212376.1,695850|XP_012211536.1,695850|XP_012210737.1,695850|XP_012210478.1,695850|XP_012207059.1,695850|XP_012207056.1,695850|XP_012205677.1,695850|XP_012205604.1,695850|XP_012201713.1,695850|XP_012200180.1,695850|XP_012198884.1,695850|XP_012198485.1,695850|XP_012198484.1,695850|XP_012198483.1,695850|XP_012198482.1,695850|XP_012198480.1,	65071|PYU1_T001777,65071|PYU1_T010674,65071|PYU1_T010705,65071|PYU1_T010707,65071|PYU1_T010712,65071|PYU1_T010715,65071|PYU1_T010725,65071|PYU1_T010726,65071|PYU1_T010727,65071|PYU1_T010728,65071|PYU1_T010729,65071|PYU1_T010734,65071|PYU1_T010704,65071|PYU1_T010723,65071|PYU1_T005088,	4787|XP_002997803.1,4787|XP_002909613.1,4787|XP_002901596.1,4787|XP_002901591.1,4787|XP_002901590.1,4787|XP_002901589.1,4787|XP_002901588.1,4787|XP_002901587.1,4787|XP_002901585.1,4787|XP_002901581.1,4787|XP_002901577.1,4787|XP_002901510.1,4787|XP_002901110.1,4787|XP_002899188.1,4787|XP_002895501.1,4787|XP_002895500.1,4787|XP_002895499.1,4787|XP_002895304.1,4787|XP_002895303.1,4787|XP_002903719.1…	2880|ES0100G00480,2880|ES0243G00180,	jgi|Ochro2298_1|456859|fgenesh1_kg.5556_#_1_#_Locus8721v1rpkm24.48,jgi|Ochro2298_1|431888|fgenesh1_pg.2135_#_1,	jgi|Nangad1|2622|rna6613,jgi|Nangad1|2621|rna6612,	44056|AA0005G00260,44056|AA0003G02320,	2850|PTI_28G00290,2850|PTI_17G00150,2850|PTI_27G01050,	37319|247059,37319|208405,37319|250373,	186039|FC009G00750,186039|FC001G11230,186039|FC006G07240,	35128|TP03G00400,35128|TP04G09180,
GH5_33	0	0	0	0	0	65357|CCI48042.1,65357|CCI47610.1,65357|CCI10986.1,	695850|XP_012209088.1,	65071|PYU1_T011822,65071|PYU1_T011841,	4787|XP_002905367.1,4787|XP_002903392.1,4787|XP_002903391.1,4787|XP_002902738.1,4787|XP_002902737.1,	2880|ES0054G00070,	jgi|Ochro2298_1|452894|fgenesh1_kg.2979_#_1_#_Locus2739v1rpkm73.15,jgi|Ochro2298_1|403655|gm1.14770_g,	0	44056|AA0003G01770,	2850|PTI_21G01890,	37319|251407,	186039|FC025G01360,186039|FC006G09830,	35128|TP02G04950,
GH81	0	0	0	0	0	65357|CCI44755.1,65357|CCI42122.1,65357|CCI41887.1,65357|CCI40275.1,65357|CCI40267.1,65357|CCI39538.1,	695850|XP_012208983.1,695850|XP_012200299.1,695850|XP_012199011.1,695850|XP_012194235.1,695850|XP_012193588.1,	65071|PYU1_T002046,65071|PYU1_T009184,65071|PYU1_T002274,65071|PYU1_T002299,65071|PYU1_T006546,65071|PYU1_T003498,65071|PYU1_T003512,65071|PYU1_T007115,	4787|XP_002906796.1,4787|XP_002906615.1,4787|XP_002906598.1,4787|XP_002906597.1,4787|XP_002906579.1,4787|XP_002906578.1,4787|XP_002906576.1,4787|XP_002901836.1,4787|XP_002901835.1,4787|XP_002901789.1,4787|XP_002899970.1,4787|XP_002899774.1,4787|XP_002899772.1,4787|XP_002899770.1,4787|XP_002899769.1,4787|XP_002899282.1,	2880|ES0248G00140,2880|ES0102G00090,2880|ES0211G00010,2880|ES0314G00040,2880|ES0099G00200,	jgi|Ochro2298_1|447530|fgenesh1_kg.1163_#_1_#_Locus12770v1rpkm13.04,jgi|Ochro2298_1|445613|fgenesh1_kg.750_#_3_#_Locus11653v1rpkm15.59,jgi|Ochro2298_1|432880|fgenesh1_pg.2666_#_1,jgi|Ochro2298_1|392911|gm1.4026_g,	jgi|Nangad1|6522|rna1262,	44056|AA0008G02860,	2850|PTI_01G01800,	37319|214718,37319|319219,37319|65414,37319|251120,	186039|FC021G00530,186039|FC248G00010,186039|FC026G00520,186039|FC024G00580,	35128|TP01G06960,
GH161	0	0	0	0	0	0	0	0	0	0	jgi|Ochro2298_1|329235|e_gw1.1739.3.1,jgi|Ochro2298_1|265644|CE265643_9006,	0	44056|AA0001G06960,	2850|PTI_12G01240,2850|PTI_02G01050,	37319|208993,37319|240375,	186039|FC021G02040,186039|FC007G06840,	35128|TP19G02480,35128|TP04G08640,
GH16_3	0	gb|GECG01000049.1|,	0	0	876976|58917,876976|24969,876976|75446,876976|82298,	0	695850|XP_012201562.1,695850|XP_012201560.1,695850|XP_012201559.1,	0	0	2880|ES0121G00230,2880|ES0121G00040,2880|ES0059G00510,	jgi|Ochro2298_1|321385|e_gw1.85.1.1,	0	44056|AA0017G01560,44056|AA0002G06930,44056|AA0011G02170,44056|AA0007G00910,44056|AA0012G00100,	2850|PTI_12G00770,2850|PTI_20G00970,	37319|41534,	0	35128|TP07G01900,
GH1	0	0	87111|93496,	0	876976|105192,	65357|CCI48921.1,	695850|XP_012200604.1,695850|XP_012196265.1,695850|XP_012195922.1,695850|XP_012195921.1,	65071|PYU1_T003755,65071|PYU1_T002039,65071|PYU1_T003475,65071|PYU1_T003476,65071|PYU1_T013474,65071|PYU1_T013486,65071|PYU1_T013487,65071|PYU1_T013488,	4787|XP_002999318.1,4787|XP_002997859.1,4787|XP_002997858.1,4787|XP_002997846.1,4787|XP_002997845.1,4787|XP_002908145.1,4787|XP_002908128.1,4787|XP_002908097.1,4787|XP_002908096.1,4787|XP_002908067.1,4787|XP_002908066.1,4787|XP_002908065.1,4787|XP_002908064.1,4787|XP_002908063.1,4787|XP_002908061.1,4787|XP_002898046.1,4787|XP_002898045.1,4787|XP_002895945.1,4787|XP_002894826.1,	2880|ES0061G00010,2880|ES0212G00120,2880|ES0176G00090,	jgi|Ochro2298_1|445102|fgenesh1_kg.645_#_7_#_Locus8019v1rpkm27.16,	jgi|Nangad1|9225|rna3070,jgi|Nangad1|7603|rna1798,jgi|Nangad1|5929|rna9361,	44056|AA0006G03520,	2850|PTI_29G00080,	37319|320816,	186039|FC005G05610,	35128|TP05G07470,
GH2	1529846|XP_014527423.1,1529846|XP_014527422.1, 1529846|XP_014527423.1,1529846|XP_014527422.1,	0	87111|96987,87111|100526,87111|73154,	717989|51217,	876976|75816,876976|18211,	65357|CCI49288.1,	695850|XP_012205767.1,	65071|PYU1_T013496,	4787|XP_002908137.1,	2880|ES0309G00230,2880|ES0226G00120, 2880|ES0375G00090,	jgi|Ochro2298_1|452045|fgenesh1_kg.2597_#_1_#_Locus13741v1rpkm11.02,jgi|Ochro2298_1|443975|fgenesh1_kg.437_#_2_#_Locus5442v1rpkm40.87,jgi|Ochro2298_1|227420|CE227419_4358,	jgi|Nangad1|876|rna4920,	44056|AA0006G00440,44056|AA0035G00700,44056|AA0005G04610,44056|AA0021G00540,44056|AA0002G01640,	2850|PTI_10G03050,2850|PTI_10G03040,	37319|230920,37319|230919,37319|236028,37319|70068,	186039|FC013G00490,186039|FC033G01660,186039|FC003G10330,	0
GH5_2	0	0	87111|32643,87111|37469,	0	876976|86088,876976|103811,876976|31110,	0	0	0	0	0	0	0	44056|AA0006G06020,	0	0	0	0
GH5_12	0	0	87111|74422,87111|100469,	717989|140159,717989|4638,717989|55227,	876976|38128,876976|102769,876976|80550,	65357|CCI40101.1,	695850|XP_012204072.1,	65071|PYU1_T005849,65071|PYU1_T005859,65071|PYU1_T005860,65071|PYU1_T005862,65071|PYU1_T005871,	4787|XP_002908552.1,4787|XP_002908549.1,4787|XP_002908538.1,	0	0	0	0	0	0	0	0
GH3	1529846|XP_014530240.1,	gb|GECG01000236.1|,	87111|67302,87111|39103,87111|84702,	717989|65806,717989|61961,717989|68342,	876976|104975,876976|39641,876976|104603,876976|82114,	65357|CCI47125.1,65357|CCI44142.1,65357|CCI40933.1,65357|CCI40932.1,	695850|XP_012212644.1,695850|XP_012206904.1,695850|XP_012205661.1,695850|XP_012200998.1,695850|XP_012200997.1,695850|XP_012200996.1,695850|XP_012193792.1,	65071|PYU1_T000791,65071|PYU1_T000955,65071|PYU1_T000957,65071|PYU1_T001061,65071|PYU1_T012530,65071|PYU1_T008966,65071|PYU1_T012880,	4787|XP_002997700.1,4787|XP_002906481.1,4787|XP_002906294.1,4787|XP_002906228.1,4787|XP_002906227.1,4787|XP_002906226.1,4787|XP_002906225.1,4787|XP_002904220.1,4787|XP_002898138.1,4787|XP_002897577.1,4787|XP_002896432.1,4787|XP_002895482.1,4787|XP_002894720.1,4787|XP_002998655.1,4787|XP_002905734.,4787|XP_002895810.1,	2880|ES0010G01060,	jgi|Ochro2298_1|71170|CE71169_20151,	jgi|Nangad1|9314|rna3159,jgi|Nangad1|9071|rna2916,jgi|Nangad1|6744|rna1485,jgi|Nangad1|10716|rna4466,	44056|AA0010G01270,44056|AA0054G00290,44056|AA0010G01060,44056|AA0002G05920,44056|AA0009G01440,44056|AA0012G02470,44056|AA0011G02380,44056|AA0014G01180,	2850|PTI_06G01140,2850|PTI_08G01920,2850|PTI_24G01020,	37319|228775,37319|69449,37319|296016,	186039|FC003G02880,186039|FC003G01720,186039|FC003G03030,	0
GT2	1529846|XP_014528439.1,1529846|XP_014524895.1,1529846|XP_014528821.1,	gb|GECG01013925.1|,gb|GECG01007555.1|,gb|GECG01007496.1|,gb|GECG01007492.1|,gb|GECG01016041.1|,gb|GECG01009029.1|,gb|GECG01009028.1|,gb|GECG01014746.1|,gb|GECG01006631.1|,gb|GECG01003700.1|,gb|GECG01003698.1|,gb|GECG01016725.1|,gb|GECG01014090.1|,gb|GECG01013488.1|,gb|GECG01012674.1|,gb|GECG01012560.1|,gb|GECG01012558.1|,gb|GECG01005547.1|,gb|GECG01005545.1|,	87111|47992,87111|91477,87111|87385,	717989|80577,717989|46245,	876976|52154,876976|38407,	65357|CCI42746.1,65357|CCI42745.1,65357|CCI11221.1,65357|CCI49669.1,65357|CCI47178.1,65357|CCI43037.1,	695850|XP_012200167.1,695850|XP_012200166.1,695850|XP_012204852.1,695850|XP_012196513.1,695850|XP_012210392.1,695850|XP_012207381.1,695850|XP_012199207.1,695850|XP_012211198.1,	65071|PYU1_T005734,65071|PYU1_T002632,65071|PYU1_T010437,65071|PYU1_T006539,	4787|XP_002908631.1,4787|XP_002902482.1,	2880|ES0004G00890,2880|ES0063G00540,2880|ES0097G00300,2880|ES0064G00480,2880|ES0097G00120,2880|ES0097G00210,2880|ES0200G00060,2880|ES0002G01270,2880|ES0231G00120,2880|ES0052G00330,2880|ES0185G00090,	jgi|Ochro2298_1|458243|fgenesh1_kg.7056_#_1_#_Locus9434v1rpkm22.01,jgi|Ochro2298_1|401748|gm1.12863_g,jgi|Ochro2298_1|340600|e_gw1.8963.3.1	jgi|Nangad1|4780|rna8584,jgi|Nangad1|325|rna324,jgi|Nangad1|9901|rna3686,jgi|Nangad1|1618|rna5640,jgi|Nangad1|10155|rna3915,	44056|AA0002G00760,44056|AA0053G00250,44056|AA0003G04100,	2850|PTI_06G02400,	37319|298430,	186039|FC001G05230,	35128|TP07G06870,35128|TP06G07390,35128|TP04G03190,35128|TP04G01750,35128|TP03G02290,
GH16_4	0	0	0	0	0	0	695850|XP_012209494.1,	0	0	2880|ES0263G00030, 2880|ES0263G00050,	0	jgi|Nangad1|5259|rna7526,	44056|AA0002G05820,44056|AA0002G05810,	0	0	0	0
GH5_9	0	0	0	0	0	0	0	0	0	2880|ES0013G00350,	jgi|Ochro2298_1|401983|gm1.13098_g,	jgi|Nangad1|9130|rna2975,	0	2850|PTI_07G00410,2850|PTI_10G00710,2850|PTI_23G00780,	37319|217997,37319|200378,	186039|FC003G02740,186039|FC004G06600,	0
GH72	0	0	0	0	0	65357|CCI46718.1,65357|CCI45607.1,65357|CCI45020.1,65357|CCI39322.1,65357|CCI10363.1,	695850|XP_012212320.1,695850|XP_012211044.1,695850|XP_012208937.1,695850|XP_012206224.1,695850|XP_012204770.1,695850|XP_012196921.1,695850|XP_012196917.1,695850|XP_012195621.1,695850|XP_012194536.1,695850|XP_012194207.1,	65071|PYU1_T009211,65071|PYU1_T009220,65071|PYU1_T009223,65071|PYU1_T009228,65071|PYU1_T009237,65071|PYU1_T005968,65071|PYU1_T000770,65071|PYU1_T008739,65071|PYU1_T008740,65071|PYU1_T009226,	4787|XP_002907942.1,4787|XP_002907940.1,4787|XP_002907939.1,4787|XP_002906494.1,4787|XP_002899260.1,4787|XP_002899259.1,4787|XP_002899258.1,4787|XP_002899257.1,4787|XP_002899245.1,4787|XP_002896561.1,4787|XP_002896560.1,	0	0	0	0	2850|PTI_05G02030,	37319|258667,37319|326202,	186039|FC005G07280,	35128|TP13G02210,
GH16_1	0	0	0	0	0	0	0	0	0	0	jgi|Ochro2298_1|442197|fgenesh1_kg.182_#_12_#_Locus8748v1rpkm24.37,jgi|Ochro2298_1|414706|estExt_Genemark1.C_1600002,	0	44056|AA0007G03670,	2850|PTI_17G00810,	37319|314456	186039|FC008G01770,186039|FC002G04970,	35128|TP02G00390,35128|TP13G01740,
GH17	0	0	0	0	0	65357|CCI47982.1,65357|CCI42480.1,	695850|XP_012204704.1,695850|XP_012204385.1,695850|XP_012204384.1,695850|XP_012202061.1,695850|XP_012202060.1,695850|XP_012199201.1,	65071|PYU1_T004660,65071|PYU1_T014584,65071|PYU1_T013821,65071|PYU1_T006323,65071|PYU1_T006325,65071|PYU1_T006327,65071|PYU1_T014660,65071|PYU1_T003928,65071|PYU1_T005861,	4787|XP_002908843.1,4787|XP_002905856.1,4787|XP_002905843.1,4787|XP_002905835.1,4787|XP_002905830.1,4787|XP_002905828.1,4787|XP_002897768.1,4787|XP_002896861.1,	2880|ES0128G00270,	0	jgi|Nangad1|2847|rna6838,	44056|AA0001G04770,	0	0	0	0
GH55	0	0	0	0	0	0	0	0	0	0	jgi|Ochro2298_1|447680|fgenesh1_kg.1196_#_1_#_Locus4397v1rpkm49.70,	0	44056|AA0002G01390,	0	37319|193123,	186039|FC007G02870,	35128|TP18G01300,
GH116	0	0	0	0	0	0	0	0	0	0	jgi|Ochro2298_1|227788|CE227787_4347,	jgi|Nangad1|4335|rna872,	0	0	37319|323742,	186039|FC027G01670,	0
GH16_5	0	0	0	0	0	0	0	0	0	0	0	0	0	0	0	0	0
GH16_6	0	0	0	0	0	0	0	0	0	0	0	0	0	0	0	0	0
GH16_7	0	0	0	0	0	0	0	0	0	0	0	0	0	0	0	0	0
GH16_8	0	0	0	0	0	0	0	0	0	0	0	0	0	0	0	0	0
GH16_9	0	0	0	0	0	0	0	0	0	0	0	0	0	0	0	0	0
GH16_10	0	0	0	0	0	0	0	0	0	0	0	0	0	0	0	0	0
GH5_5	0	0	0	0	0	0	0	0	0	0	0	0	0	0	0	0	0
GH5_14	0	0	0	0	0	0	0	0	0	0	0	0	0	0	0	0	0
GH5_37	0	0	0	0	0	0	0	0	0	0	0	0	0	0	0	0	0
GH5_47	0	0	0	0	0	0	0	0	0	0	0	0	0	0	0	0	0
GH57	0	0	0	0	0	0	0	0	0	0	0	0	0	0	0	0	0
GH64	0	0	0	0	0	0	0	0	0	0	0	0	0	0	0	0	0
GH94	0	0	0	0	0	0	0	0	0	0	0	0	0	0	0	0	0
GH149	0	0	0	0	0	0	0	0	0	0	0	0	0	0	0	0	0
